# Supplementary material for: Pharmacotherapy Update and Review for Family Medicine Residents Using Jeopardy-Style Game
Source: MedEdPORTAL. 2020 Jul 30;16:10941. doi: 10.15766/mep_2374-8265.10941 (PMC7391450; doi:10.15766/mep_2374-8265.10941)
Supplement: Supplementary file 1 — Jeopardy-Style Pharmacotherapy Game.pptxJeopardy-Style Pharmacotherapy Game Instructor Guide.docxSession-Specific Evaluation Tool.docx [file mep_2374-8265.10941-s001.zip]

Archive with 4 entries (4 files):
- _Educational_Summary_Report_10941.pdf
- A. Jeopardy-Style Pharmacotherapy Game.pptx
- B. Jeopardy-Style Pharmacotherapy Game Instructor Guide.docx
- C. Session-Specific Evaluation Tool.docx
